# Supplementary material for: Effects of Sodium Butyrate on Digestive Metabolism, Blood Gas Parameters and Blood Biochemical Indices in Tumbler Pigeons Based on Untargeted Metabolomics
Source: Animals (Basel). 2026 Jun 23;16(13):1941. doi: 10.3390/ani16131941 (PMC13359687; doi:10.3390/ani16131941)
Supplement: Supplementary file 1 [file animals-16-01941-s001.zip]

Archive with 3 entries (3 files):
- Table S1.Pre- and post-race performance data sheets for tumbler pigeons.xlsx
- Table S2.Effects of sodium butyrate on blood gas profiles in tumbler pigeons pre- and post-race.xlsx
- Table S3.Five significantly up- and downregulated metabolites in pigeon plasma (positive and negative ion modes).xlsx
