# Supplementary material for: Effects of Sodium Butyrate on Digestive Metabolism, Blood Gas Parameters and Blood Biochemical Indices in Tumbler Pigeons Based on Untargeted Metabolomics
Source: Animals (Basel). 2026 Jun 23;16(13):1941. doi: 10.3390/ani16131941 (PMC13359687; doi:10.3390/ani16131941)
Supplement: Supplementary file 1 [file animals-16-01941-s001.zip › Table S1.Pre- and post-race performance data sheets for tumbler pigeons.xlsx]

## Sheet: Plasma biochemical markers
Pre-race
Group	pH	PvCO2	PvO2	Na	K	Cl	Ca	Hct	TvCO2	Hb	HCO3	BEecf	BEb	SvO2
CON	7.473	39.9	29	158.8	5.07	139.1	1.29	55	30.5	18.8	29.3	5.7	2.1	59.44
CON	7.565	39.4	36	150.2	4.36	121.5	1.24	60	36.9	20.3	35.7	13.6	5.6	77.45
CON	7.566	40.3	34	152.3	5.06	131.9	1.25	59	37.8	20.2	36.6	14.5	5.8	74.62
CON	7.474	38.7	38	155.7	4.78	133.4	1.21	57	29.6	19.4	28.4	4.8	2.1	75.72
CON	7.518	38.4	32	147.3	4.78	126.6	1.19	59	32.2	20	31.1	8.2	3.6	67.74
T1	7.536	34.6	28	153	5.18	131.1	1.26	60	30.3	20.5	29.3	6.7	4	62.07
T1	7.567	34.3	41	155.6	4.83	128.1	1.34	59	32.2	20.1	31.2	9.1	5.1	84.19
T1	7.554	32.6	30	156.5	5.33	132.9	1.21	61	29.8	20.6	28.8	6.5	4.5	67.8
T1	7.549	36.8	38	156.7	4.98	131.8	1.29	62	33.2	21.1	32.1	9.7	4.7	79.65
T1	7.478	36.8	37	149.2	4.83	116.3	1.21	55	28.4	18.7	27.3	3.7	2.1	74.65
T2	7.668	30.1	39	147.4	5.72	140	1.07	51	35.4	17.3	34.5	14.1	8.5	85.62
T2	7.564	36.4	35	149.7	4.95	140	1.28	58	34.1	19.6	33	10.8	5.2	76.78
T2	7.59	35.7	30	148.9	5.16	137.3	1.26	56	35.4	18.9	34.3	12.6	6.2	68.78
T2	7.615	31.4	45	146.6	4.36	111.5	1.18	50	32.9	16.9	31.9	10.6	6.4	88.76
T2	7.524	34.2	37	153.2	5.57	140	1.33	64	29.2	21.7	28.1	5.4	3.6	79.99
T3	7.539	31.7	57	148.7	4.57	140	1.36	58	28	19.8	27	4.5	3.8	92.65
T3	7.498	42.6	34	157.2	4.91	140	1.28	60	34.4	20.5	33.1	9.9	3.2	71.13
T3	7.465	38.3	50	151.6	4.62	140	1.28	55	28.7	18.7	27.5	3.8	1.8	87.31
T3	7.509	37.9	48	155.4	5.42	140	1.41	57	31.3	19.5	30.2	7.1	3.2	87.09
T3	7.546	35.7	41	151.9	5.14	127.4	1.29	61	32.1	20.6	31	8.6	4.5	82.39
Post-race
Group	pH	PvCO2	PvO2	Na	K	Cl	Ca	Hct	TvCO2	Hb	HCO3	BEecf	BEb	SvO2
CON	7.549	35.7	34	155.3	4.67	140	1.34	62	32.3	21.2	31.2	8.8	4.7	73.48
CON	7.559	32.7	32	153.9	5.46	138.4	1.34	62	30.1	21.1	29.1	6.9	4.7	71.03
CON	7.544	37	54	160.4	4.81	140	1.37	58	33	19.7	31.9	9.5	4.5	91.49
CON	7.516	38.1	27	161.1	5.19	128.2	1.28	64	32	21.7	30.8	7.9	3.6	56.62
CON	7.481	44	26	165.6	5.71	140	1.28	57	34.2	19.4	32.9	9.4	2.6	52.53
T1	7.591	31.6	37	155.9	5.2	126	1.27	58	31.4	19.6	30.5	8.8	5.8	80.16
T1	7.519	35.7	36	159	5.51	140	1.34	62	30.2	21.1	29.1	6.2	3.5	74.98
T1	7.552	38.8	34	154.1	5.24	140	1.34	60	35.3	20.4	34.2	11.8	5	73.41
T1	7.508	37.7	33	153.6	5.07	117.4	1.26	55	31.1	18.6	29.9	6.9	3.1	69.66
T1	7.508	37.9	29	172.3	5.96	131	1.43	68	31.3	23.1	30.1	7.1	3.4	62.09
T2	7.484	39.5	40	157.3	4.67	140	1.25	57	30.9	19.4	29.7	6.2	2.5	78.98
T2	7.529	39.4	39	163	4.75	140	1.31	60	34	20.3	32.8	10.1	4.1	79.79
T2	7.539	38.9	43	160.2	4.81	140	1.23	57	34.3	19.5	33.1	10.6	4.4	84.54
T2	7.525	34.1	46	164.2	4.97	140	1.34	62	29.2	20.9	28.2	5.4	3.6	86.58
T2	7.491	43.8	36	166.4	4.98	140	1.25	64	34.8	21.7	33.5	10.2	3	73.56
T3	7.46	39.9	38	173.3	5.48	136.9	1.37	62	29.5	21.2	28.3	4.5	1.7	75.38
T3	7.504	36.6	37	164.8	4.78	138.2	1.27	61	29.9	20.6	28.8	5.7	3	76.78
T3	7.561	40.7	36	171.6	5.35	140	1.29	59	37.8	20.2	36.5	14.4	5.6	76.27
T3	7.546	32.3	46	172.8	5.09	140	1.34	66	29	22.4	28.1	5.6	4.3	87.58
T3	7.521	33.1	36	165	4.31	140	1.27	61	28.1	20.8	27.1	4.3	3.4	76.52
