# Supplementary material for: Effects of Sodium Butyrate on Digestive Metabolism, Blood Gas Parameters and Blood Biochemical Indices in Tumbler Pigeons Based on Untargeted Metabolomics
Source: Animals (Basel). 2026 Jun 23;16(13):1941. doi: 10.3390/ani16131941 (PMC13359687; doi:10.3390/ani16131941)
Supplement: Supplementary file 1 [file animals-16-01941-s001.zip › Table S2.Effects of sodium butyrate on blood gas profiles in tumbler pigeons pre- and post-race.xlsx]

## Sheet: Blood parameters
Group	Replicate	TP （g/L)	ALB （g/L)	GLB （g/L)	A/G	AST （U/L)	ALT （U/L)	ALP （U/L)	TC (mmol/L)	TG (mmol/L)	GLU (mmol/L)	LAC (mmol/L)	γ-GT （U/L)	LDH （U/L)	CK （U/L)	UA (umol/L)	IgM （g/L)	IgG （g/L)	IgA （g/L)	SOD (U/ml)	CAT (U/ml)	GSH-PX (U/ml)	MDA (nmol/ml)	T-AOC (U/ml)	TNFα（pg/ml)	IL-1β（pg/ml)	IL-6 （pg/ml)	IL-10 （pg/ml)	γIFN （pg/ml)	IL-8 （pg/ml)	IL-4 （pg/ml)	IL-18 （pg/ml)
CON	L-1	37.421	13.919	23.502	0.592247	149.767	30.884	256.444	8.681	2.687	20.36	2.938	3.621	91.335	509.469	500.503	1.47984	4.96649	2.18564	65.5657	38.0405	129.714	2.93997	5.37242	103.638	38.9652	167.861	8.1297	42.1519	96.8737	3.79893	109.831
CON	L-2	33.214	18.162	15.052	1.20662	174.037	28.937	1403.74	10.964	2.769	18.44	3.078	2.208	116.7	752.04	284.119	1.42181	6.18233	4.53606	54.0372	33.7749	117.241	3.0767	6.34503	93.7957	41.8227	151.071	7.43761	44.6205	94.6629	3.9396	92.7061
CON	L-3	27.646	15.754	11.892	1.32476	87.071	22.963	918.212	9.701	1.327	17.944	3.771	3.719	37.93	418.043	198.765	1.06584	4.37681	2.66399	63.135	25.0357	123.574	3.77427	6.82136	74.2998	33.2069	162.771	6.80952	39.7537	89.0417	3.31628	107.977
CON	L-4	25.315	15.057	10.258	1.46783	150.121	40.291	629.136	7.314	1.344	18.559	1.431	3.038	42.606	362.621	171.445	1.39256	2.28852	1.49503	66.9844	33.9737	127.309	1.43338	6.36634	64.8472	26.4751	158.974	7.73312	40.5615	74.512	4.11388	82.8281
CON	L-5	26.598	12.087	14.511	0.832954	83.437	23.048	363.402	5.781	1.855	18.182	3.508	5.082	48.379	540.764	277.014	0.996669	4.44851	1.77323	52.8145	31.5555	131.098	3.5107	7.08077	82.207	24.6808	152.178	6.9706	47.9469	91.3318	2.81766	106.514
CON	L-6	29.284	16.887	12.397	1.36218	191.098	27.259	436.005	10.838	1.722	18.172	2.95	1.596	159.906	1362.02	492.603	1.60534	4.52598	2.40134	51.7597	40.0447	116.912	2.94791	7.05672	81.8827	24.8546	144.85	9.67718	48.3922	84.2489	3.53314	74.5547
CON	L-7	25.993	15.319	10.674	1.43517	186.168	28.96	679.327	8.339	2.694	18.052	5.213	3.593	253.927	1073.55	562.484	1.11556	4.72982	2.20145	60.9357	21.436	102.495	5.21742	6.92613	30.6297	26.1518	141.438	9.09476	35.5659	82.9972	4.67804	74.03
CON	L-8	29.245	16.991	12.254	1.38657	208.722	45.629	795.686	9.358	2.736	18.429	4.717	2.03	127.532	1321.5	351.088	1.42473	5.01558	1.88538	52.9664	22.9246	133.537	4.72088	7.20245	34.8599	25.7872	154.132	8.63939	36.22	86.0653	3.09878	78.5953
CON	L-9	28.994	16.865	12.129	1.39047	200.549	26.784	1109.46	8.619	2.901	19.674	4.359	1.251	150.166	869.169	363.996	1.0752	5.23323	3.15394	65.2144	28.0597	95.7113	4.36136	6.5728	29.4282	22.4089	151.9	9.44458	43.4872	82.6425	3.60588	80.1245
CON	L-10	28.572	16.046	12.526	1.28102	138.944	30.06	1353.54	9.661	1.794	15.877	3.347	4.052	138.478	737.149	512.243	1.69758	5.88601	3.25253	74.4181	42.1331	127.652	3.34473	6.90269	45.3002	24.4224	135.332	8.71715	34.2309	89.4199	2.20084	104.177
T1	L-11	24.771	10.472	14.299	0.732359	107.096	17.299	620.677	6.271	1.477	17.623	3.389	5.18	49.873	433.488	406.088	1.56572	4.98498	2.1597	57.0161	42.1331	147.925	3.3879	7.5695	55.8142	17.657	139.889	7.43761	40.5615	74.3503	3.07782	103.468
T1	L-12	25.316	14.81	10.506	1.40967	117.995	25.591	1541.93	8.039	1.876	19.673	3.478	2.873	55.439	548.853	319.314	2.4672	4.30388	2.09945	76.5665	36.6438	124.249	3.47532	7.59563	62.5362	20.4082	133.598	9.78458	40.7103	73.2261	3.96659	95.6239
T1	L-13	26.615	16.724	9.891	1.69083	140.129	35.437	724.961	9.837	1.417	18.759	3.263	4.105	38.284	450.66	191.652	1.48849	2.43983	1.89821	62.2827	43.8172	140.274	3.25944	7.62186	50.7847	33.386	139.376	9.31979	33.8589	77.4765	5.88815	76.2827
T1	L-14	27.061	14.246	12.815	1.11167	129.006	27.139	692.988	7.809	2.098	19.965	3.293	4.937	43.617	219.031	247.926	0.848868	4.62925	1.88538	76.7641	45.053	161.579	3.29339	7.54349	62.6626	35.9495	143.792	9.25794	40.1922	76.1467	2.73575	81.8227
T1	L-15	23.318	14.709	8.609	1.70856	110.437	25.081	596.229	8.832	1.044	18.007	2.015	3.507	34.781	343.844	279.468	1.23478	2.70243	1.56852	65.7418	38.4788	149.408	2.01324	7.47891	50.367	29.2692	148.066	10.4748	31.7683	71.1771	4.47763	86.5092
T1	L-16	31.388	12.141	19.247	0.6308	131.605	17.122	367.973	6.78	1.711	20.741	2.004	4.319	72.72	774.328	385.463	1.56288	5.92537	2.53692	65.5657	45.053	152.023	2.00687	7.66141	58.2547	21.3305	137.088	9.78458	28.5823	74.8365	4.50863	89.7142
T1	L-17	24.237	14.009	10.228	1.36967	171.412	28.776	793.952	8.373	1.654	16.548	3.304	4.077	59.767	733.311	371.158	1.49137	2.94228	2.2391	61.6066	39.3675	157.715	3.30191	7.36433	62.284	19.1088	128.514	11.4065	28.4782	69.1775	4.17062	78.8714
T1	L-18	26.027	15.734	10.293	1.52861	189.626	44.419	659.982	11.259	1.725	14.88	3.934	4.401	64.811	1644.22	272.133	1.41013	4.38403	2.35891	66.0951	38.9211	160.027	3.93475	7.97298	60.0561	19.0747	134.835	11.4813	31.8262	72.2742	5.15778	85.0195
T1	L-19	24.021	14.124	9.897	1.4271	136.15	28.18	643.484	8.385	1.341	18.634	3.477	2.588	55.15	679.97	388.748	1.92561	3.33583	1.7087	65.9183	42.2516	134.59	3.47532	6.87934	58.9693	30.5931	130.912	13.4252	42.5401	70.8663	6.07471	74.1609
T1	L-20	26.473	13.046	13.427	0.971624	128.01	32.724	821.046	7.533	2.619	18.308	3.796	5.349	77.041	971.956	336.432	1.89895	4.97883	2.58508	74.8052	39.7049	111.698	3.79292	7.20245	61.5332	25.9233	122.465	11.9659	43.3278	71.8023	3.73906	85.464
T2	L-21	26.667	16.004	10.663	1.50089	240.402	33.05	676.781	10.399	3.149	18.457	1.801	3.399	58.325	450.932	286.994	1.61941	4.53991	2.47723	89.3734	40.6163	164.318	1.80269	8.12744	37.1138	20.4082	125.689	15.1944	19.0883	59.6166	5.48289	57.8735
T2	L-22	29.179	15.561	13.618	1.14268	172.281	33.816	459.641	8.829	2.128	21.29	3.084	3.231	46.407	332.06	294.886	1.43347	3.73482	2.01379	64.3422	47.0887	165.896	3.08486	8.46245	53.4657	21.143	124.76	14.0207	22.647	56.9916	6.48536	74.9504
T2	L-23	29.14	15.074	14.066	1.07166	210.633	36.474	586.81	9.67	3.371	21.634	3.165	3.845	47.492	886.91	388.82	1.96799	5.32822	3.0143	71.9382	54.8072	164.712	3.16724	8.75224	57.9003	22.0569	128.514	10.9194	37.6341	67.2262	5.41857	87.2628
T2	L-24	30.219	16.139	14.08	1.14624	326.509	44.821	633.502	10.11	3.089	21.031	2.826	0.879	166.25	1074.52	370.026	1.7335	5.39342	2.35891	96.9905	46.4447	159.254	2.82249	8.34402	51.9492	21.825	121.332	14.2973	45.701	82.4657	5.14573	84.1368
T2	L-25	31.293	13.672	17.621	0.775892	65.878	18.669	400.409	9.554	3.052	21.928	3.191	5.062	33.185	219.489	549.281	2.00218	5.22755	4.48947	82.2511	48.134	163.532	3.19222	8.83057	50.8896	23.6217	135.332	11.0393	29.4284	49.2436	5.15778	59.9168
T2	L-26	27.743	16.773	10.97	1.52899	203.185	35.446	845.817	9.068	1.693	16.805	1.398	3.063	79.25	968.884	170.387	1.30085	3.40541	1.73682	75.1939	43.0889	155.043	1.3961	8.21323	50.263	24.1667	123.378	10.3378	29.4284	61.9283	5.21854	79.4262
T2	L-27	30.068	15.733	14.335	1.09752	140.481	27.393	396.343	9.607	2.658	19.203	3.011	5.722	60.425	943.152	534.873	1.51722	4.64282	2.05596	68.9713	46.5729	166.292	3.01188	8.90978	53.2466	24.4224	122.465	10.3152	29.2679	68.572	5.15778	85.0195
T2	L-28	32.629	16.825	15.804	1.0646	287.491	43.926	496.543	8.838	3.673	18.919	2.718	3.3	121.3	2070.07	608.689	1.54295	4.68992	3.02332	83.9345	39.2555	147.925	2.71544	7.94529	52.9196	16.9662	123.378	10.4289	36.5517	55.9697	5.20632	67.0132
T2	L-29	25.737	14.974	10.763	1.39125	208.12	35.4	648.202	9.673	1.918	19.805	2.757	3.195	74.51	844.03	435.024	1.42473	3.99999	1.83071	66.6277	38.0405	140.993	2.75339	8.5678	51.8424	23.7464	121.558	12.9671	39.3201	69.1775	5.19414	91.7516
T2	L-30	28.642	16.099	12.543	1.2835	226.237	44.996	567.582	9.526	2.474	18.485	5.277	4.418	57.964	650.23	495.681	1.49425	4.49798	1.87263	71.9382	42.2516	149.036	5.27619	8.49238	63.8107	18.7366	131.883	14.8352	36.22	60.9673	6.82823	101.888
T3	L-31	26.887	16.066	10.821	1.48471	212.123	22.55	813.261	10.679	2.29	20.177	2.803	3.27	50.151	252.037	348.335	1.50287	5.53473	2.0703	82.4601	45.4292	164.318	2.79934	9.28604	45.8721	17.8815	122.465	17.3603	28.6867	40.6413	8.53679	74.1609
T3	L-32	27.497	15.451	12.046	1.28267	165.939	25.726	955.771	9.394	2.749	19.134	3.387	2.214	49.466	353.142	539.713	1.2859	5.22755	1.86418	87.3836	44.4316	156.566	3.3879	9.55989	44.5474	19.9076	124.992	17.0583	25.8026	39.4025	8.90415	69.3265
T3	L-33	27.018	15.219	11.799	1.28986	181.647	34.088	546.139	11.243	2.793	18.72	5.643	3.59	59.235	458.175	358.948	1.62223	5.26711	2.54371	92.0838	54.9538	165.896	2.64049	9.62998	44.0825	12.9932	121.558	16.5433	25.3808	39.9702	7.56466	91.1203
T3	L-34	27.123	15.063	12.06	1.249	226.961	32.641	342.74	9.062	1.657	20.566	2.795	3.439	72.39	761.963	343.371	1.7992	4.57451	2.22824	78.3593	57.191	147.925	2.79165	9.42168	58.9693	12.7915	113.241	15.1614	22.5636	57.7685	7.68063	93.0262
T3	L-35	36.244	17.074	19.17	0.890662	123.26	23.051	863.369	11.239	4.074	20.174	2.871	4.937	54.596	346.663	629.096	2.55806	4.86611	7.24528	91.3999	40.2726	183.903	2.86913	9.86246	34.8599	13.2741	99.4519	16.3278	29.8606	62.0666	8.53679	35.0594
T3	L-36	25.161	15.044	10.117	1.487	224.207	37.586	517.11	9.188	1.606	18.812	2.95	2.791	59.946	1804.58	282.159	1.65864	3.88906	1.99543	66.4498	48.5308	165.501	2.94791	9.57735	39.239	13.769	122.011	10.0467	21.9064	53.1181	8.06303	80.2648
T3	L-37	28.048	16.231	11.817	1.37353	330.746	48.831	808.417	10.221	3.924	20.595	3.529	3.862	111.097	1682.98	488.07	1.61941	4.61564	2.4643	97.469	58.7231	179.702	3.52847	9.68299	38.4096	20.8832	80.9102	17.0957	30.632	53.1181	8.18881	74.5547
T3	L-38	27.414	16.585	10.829	1.53154	233.201	35.653	649.166	10.504	2.129	20.762	3.045	2.767	77.068	1166.13	402.774	1.71972	4.56071	1.89821	86.9464	58.4141	176.388	3.04418	9.18596	49.0303	18.0434	123.608	16.4352	28.7915	51.6802	7.41346	67.0132
T3	L-39	26.249	15.307	10.942	1.39892	191.113	28.994	1603.86	11.47	2.231	21.456	1.785	3.213	66.591	1252.54	326.976	2.06476	5.89921	4.64701	105.403	54.079	180.537	1.78469	8.84634	44.4541	16.5988	119.539	15.871	25.4739	59.3495	6.51709	70.9486
T3	L-40	22.844	13.82	9.024	1.53147	225.434	49.583	602.234	8.569	1.778	18.301	6.114	5.326	57.653	1105.51	395.022	1.09387	3.75125	1.53607	96.0394	53.0727	181.794	2.11665	9.10361	39.0719	14.3854	108.666	16.9837	21.9875	56.4787	8.62675	64.9999
