# Supplementary material for: Effects of Sodium Butyrate on Digestive Metabolism, Blood Gas Parameters and Blood Biochemical Indices in Tumbler Pigeons Based on Untargeted Metabolomics
Source: Animals (Basel). 2026 Jun 23;16(13):1941. doi: 10.3390/ani16131941 (PMC13359687; doi:10.3390/ani16131941)
Supplement: Supplementary file 1 [file animals-16-01941-s001.zip › Table S3.Five significantly up- and downregulated metabolites in pigeon plasma (positive and negative ion modes).xlsx]

## Sheet: CON.vs.T2_pos_Diff_order
positive
Compound_ID	Name	ChineseName	IonMode	Formula	MolecularWeight	m/z	MassError	Adduct	RT (min)	Score	Level	Column	ClassI	ClassI (Chinese)	ClassII	ClassII (Chinese)	ClassIII	ClassIII (Chinese)	CAS	HMDB_ID	KEGG_ID	KEGG_MapID	Lipidmaps_ID	PubChemID	SMILES	InChIKey	FC	log2FC	Pvalue	ROC	VIP	Up.Down	pos_D1	pos_D2	pos_D3	pos_D4	pos_D5	pos_D6	pos_D7	pos_D8	pos_D9	pos_D10
Com_785_pos	3-(3,4,5-Trimethoxyphenyl)propanoic acid	3-(3,4,5-三甲氧基苯基)丙酸	P	C12H16O5	240.1	263.089	0.41683	[M+Na]+	6.102	0.7	1	C18	Phenylpropanoids and polyketides	苯丙素类和聚酮类	Phenylpropanoic acids	苯丙酸类	-	-	"25173-72-2"	HMDB0030254	-	-	-	64860	COC1=CC(CCC(O)=O)=CC(OC)=C1OC	ZCYXGVJUZBKJAI-UHFFFAOYSA-N	5.19933416286928	2.378326880670638	0.0131592158837887	0.96	2.17467011749409	up	14770145.597936012	3902557.1393515826	4889523.717075719	4365056.32037465	3878034.485257737	17783204.367858294	26699742.31710192	7837422.3169715665	82330099.92963989	30716003.659220017
Com_301_pos	3-(3-Methoxyphenyl)propionic acid	3-(3-甲氧基苯基)丙酸	P	C10H12O3	180.079	181.086	0.69848	[M+H]+	6.112	0.79	1	C18	Phenylpropanoids and polyketides	苯丙素类和聚酮类	Phenylpropanoic acids	苯丙酸类	-	-	"10516-71-9"	HMDB0011751	-	-	-	66336	COC1=CC=CC(CCC(O)=O)=C1	BJJQJLOZWBZEGA-UHFFFAOYSA-N	3.45970070357445	1.7906472366638952	0.0199855445648038	0.96	2.04635535730731	up	5765494.627373629	3127599.84225266	3554616.169345345	3909763.7225475116	1138662.8873933728	5070425.530841832	10567169.576524168	6495849.347768057	28700886.182334222	9697067.71242943
Com_1264_pos	3alpha,12beta-Dihydroxycholanoic acid	3α,12beta-二羟基胆酸	P	C24H40O4	392.293	415.281	1.09068	[M+Na]+	8.019	0.69	1	C18	Lipids and lipid-like molecules	脂质和类脂分子	Steroids and steroid derivatives	类固醇和类固醇衍生物	Bile acids, alcohols and derivatives	胆汁酸、醇及其衍生物	"570-62-7"	HMDB0000411	C17646	-	LMST04010041	5283831	[H][C@@]12CC[C@H]([C@H](C)CCC(O)=O)[C@@]1(C)[C@H](O)C[C@@]1([H])[C@@]2([H])CC[C@]2([H])C[C@H](O)CC[C@]12C	KXGVEGMKQFWNSR-MFSKYVBHSA-N	3.28050213030433	1.7139166579699867	0.0244441387022114	1	2.02883891880233	up	30613984.501929484	94012821.80647527	84016136.02249488	91561294.09722446	91714329.19574861	96002643.52945355	423256142.9071918	255554092.22022343	400177473.9012667	110699336.87679571
Com_1193_pos	3b-hydroxy-5-cholenoic acid	3beta-羟基-5-胆烯酸	P	C24H38O3	374.282	357.278	1.32538	[M+H-H2O]+	8.015	0.97	1	C18	Lipids and lipid-like molecules	脂质和类脂分子	Steroids and steroid derivatives	类固醇和类固醇衍生物	Bile acids, alcohols and derivatives	胆汁酸、醇及其衍生物	"5255-17-4"	HMDB0000308	-	-	LMST04010201	92997	[H][C@@]12CC[C@H]([C@H](C)CCC(O)=O)[C@@]1(C)CC[C@@]1([H])[C@@]2([H])CC=C2C[C@@H](O)CC[C@]12C	HIAJCGFYHIANNA-QIZZZRFXSA-N	2.98247501254414	1.5765100509365417	0.0260200520911888	0.96	2.00547023932749	up	24982994.92775345	76331706.48942633	71256637.02561693	70873161.85415325	70905626.86406519	74424592.78861496	270112688.84931487	185211934.51878017	319445176.46874803	88347006.82234162
Com_2188_pos	Carbamorph	-	P	C8H16N2OS2	220.07	221.078	3.36933	[M+H]+	5.887	0.51	2	C18	Organoheterocyclic compounds	有机杂环化合物	Oxazinanes	恶嗪烷类	Morpholines	吗啉类	-	-	C18923	-	-	-	CN(C)C(=S)SCN1CCOCC1	MPKTWNYCNKUVKZ-UHFFFAOYSA-N	2.86007044598137	1.5160506822541264	0.00549543677263079	0.96	2.31121737225403	up	53908072.54893892	14460791.552740399	30755665.851251997	27915418.708195735	24875439.68304238	53330933.778077714	72563788.03991567	58449616.53810546	145125061.6789221	105019312.45792045
Com_2703_pos	(4E)-3-Hydroxyhex-4-enoylcarnitine	-	P	C13H23NO5	273.158	274.165	1.15287	[M+H]+	5.043	0.64	2	C18	Lipids and lipid-like molecules	脂质和类脂分子	Fatty Acyls	脂肪酰类	Fatty acid esters	脂肪酸酯	"-"	HMDB0241670	-	-	-	-	CC=CC(O)CC(=O)OC(CC([O-])=O)C[N+](C)(C)C	JNWLVTSZGQYXIA-UHFFFAOYSA-N	0.256494837860213	-1.963	0.0272740370077799	0.92	2.03771468994173	down	22737270.87102112	13032663.007637216	59513533.97009125	7230891.001823854	31180656.495402068	9611762.136014909	5376057.650963692	3465092.402455629	9456309.752292618	6382859.342157818
Com_1666_pos	Acetyl-cysteine	乙酰半胱氨酸	P	C5H9NO3S	163.03	164.038	1.47667	[M+H]+	5.387	-	3	C18	Organic acids and derivatives	有机酸及其衍生物	Carboxylic acids and derivatives	羧酸及其衍生物	Amino acids, peptides, and analogues	氨基酸、肽和类似物	-	-	-	-	-	-	O=C(O)C(N=C(O)C)CS	PWKSKIMOESPYIA-BYPYZUCNSA-N	0.305199953281539	-1.71217	0.0406829834833055	0.92	1.96839437710606	down	776199.7972831036	953514.0425057119	472884.3119403641	815586.7092608371	3424491.218165114	316174.96346754103	254141.09371193362	509264.70770690177	476965.25504233356	409758.4184375229
Com_154_pos	Hydroxyectoine	5-羟基依克多因	P	C6H10N2O3	158.069	159.076	0.39836	[M+H]+	1.393	0.62	1	C18	Organic acids and derivatives	有机酸及其衍生物	Carboxylic acids and derivatives	羧酸及其衍生物	Amino acids, peptides, and analogues	氨基酸、肽和类似物	"165542-15-4"	-	C16432	-	-	12011795	CC1=NCC(C(N1)C(=O)O)O	KIIBBJKLKFTNQO-WHFBIAKZSA-N	0.332261304817679	-1.58961	0.039315142917111	1	2.00963756017913	down	120064890.56227678	31228688.5157803	88381468.42945573	27962273.45426052	29119816.92015877	18707906.190479495	24113175.060352817	13685401.691095734	21706439.424818315	20387991.47986422
Com_3404_pos	Acidissiminol	-	P	C25H31NO3	393.23	394.238	1.62048	[M+H]+	8.806	-	3	C18	Lipids and lipid-like molecules	脂质和类脂分子	Prenol lipids	异戊烯醇脂	Monoterpenoids	单萜类	"126006-00-6"	HMDB0038618	-	-	-	14506785	CC(C)=CCC(O)C(\C)=C\COC1=CC=C(CCNC(=O)C2=CC=CC=C2)C=C1	FDTDKBQVKSHHIE-CAPFRKAQSA-N	0.336964032416425	-1.56933	0.0456868299248467	0.84	1.8547471605102	down	7815350.5753811225	1103884.7514449793	2090145.1173513676	4101026.0798648926	3809058.678709052	1749081.4949810153	1652239.4696733162	1143313.850562427	1320868.3946007888	509676.07606381254
Com_1924_pos	2,4-Thiazolidinedicarboxylic acid, 2-methyl-	-	P	C6H9NO4S	191.025	192.032	0.53085	[M+H]+	1.509	-	3	C18	Organic acids and derivatives	有机酸及其衍生物	Carboxylic acids and derivatives	羧酸及其衍生物	Amino acids, peptides, and analogues	氨基酸、肽和类似物	"-"	HMDB0244750	-	-	-	98342	CC1(NC(CS1)C(O)=O)C(O)=O	JCAKCGQZNBEITC-UHFFFAOYSA-N	0.369906673845405	-1.43477	0.000450405407493932	1	2.56046716071005	down	551929783.89642	640476970.6915674	352860583.86189705	665089798.5797019	641722973.950545	240295288.377954	170146302.4812231	212586017.69642797	291987604.6627608	139988254.1749291
negative
Compound_ID	Name	ChineseName	IonMode	Formula	MolecularWeight	m/z	MassError	Adduct	RT (min)	Score	Level	Column	ClassI	ClassI (Chinese)	ClassII	ClassII (Chinese)	ClassIII	ClassIII (Chinese)	CAS	HMDB_ID	KEGG_ID	KEGG_MapID	Lipidmaps_ID	PubChemID	SMILES	InChIKey	FC	log2FC	Pvalue	ROC	VIP	Up.Down	pos_D1	pos_D2	pos_D3	pos_D4	pos_D5	pos_D6	pos_D7	pos_D8	pos_D9	pos_D10
Com_1270_neg	Phenylglucuronide	苯葡萄糖醛酸苷	N	C12H14O7	270.074	269.067	1.2768	[M-H]-	5.389	-	3	C18	Organic oxygen compounds	有机氧化合物	Organooxygen compounds	有机氧化合物	Carbohydrates and carbohydrate conjugates	碳水化合物和碳水化合物结合物	"-"	HMDB0059806	-	-	-	119239	O[C@@H]1[C@@H](O)C(OC2=CC=CC=C2)O[C@@H]([C@H]1O)C(O)=O	WVHAUDNUGBNUDZ-SDQGTYQYSA-N	6.39914355501352	2.6778788314227735	0.049810964457706	0.84	1.84819912766395	up	999815.4457974278	517206.06483248837	309449.5060743609	3794169.820633802	686723.2164537866	610081.9768536087	2483192.7679571817	8239362.670320931	14186866.571073	14842224.047741434
Com_1373_neg	Orotidine	乳清苷	N	C10H12N2O8	288.059	287.052	1.52198	[M-H]-	5.887	-	3	C18	Nucleosides, nucleotides, and analogues	核苷、核苷酸和类似物	Pyrimidine nucleosides	嘧啶核苷	-	-	"314-50-1"	HMDB0000788	C01103	map00240;map01100	-	92751	OC[C@H]1O[C@H]([C@H](O)[C@@H]1O)N1C(=O)NC(=O)C=C1C(O)=O	FKCRAVPPBFWEJD-XVFCMESISA-N	3.93168156875984	1.9751464809424395	0.0349720694955755	0.96	2.01818862449196	up	3139068.2981298813	146776.8763492946	986998.0209446446	2644973.586055432	931683.6250985482	3178133.0677248766	5170591.2337911595	3046483.2682883753	11944030.981792655	7522497.520917738
Com_1750_neg	Lys Trp Lys	赖氨酸色氨酸赖氨酸	N	C23H36N6O4	460.28	459.273	1.4967	[M-H]-	8.015	-	3	C18	Organic acids and derivatives	有机酸及其衍生物	Carboxylic acids and derivatives	羧酸及其衍生物	Amino acids, peptides, and analogues	氨基酸、肽和类似物	-	-	-	-	-	-	C1=CC=C2C(=C1)C(=CN2)CC(C(=O)NC(CCCCN)C(=O)O)NC(=O)C(CCCCN)N	YUTZYVTZDVZBJJ-UHFFFAOYSA-N	3.17950709673349	1.6688031289639553	0.0413897322680898	0.88	1.9199577860118	up	9209980.745552376	24808503.394566417	17911420.79710919	33206636.794654172	17559792.406693675	19845413.279262338	109225285.72069763	57882662.7469568	110504641.27986345	29065720.175335765
Com_1654_neg	(3R)-3-hydroxy-12'-apo-beta-carotenal	-	N	C25H34O2	366.256	365.249	0.21553	[M-H]-	7.032	-	3	C18	Lipids and lipid-like molecules	脂质和类脂分子	Prenol lipids	异戊烯醇脂	Diterpenoids	二萜类	-	-	-	-	-	-	CC1=C(C(CC(C1)O)(C)C)C=CC(=CC=CC(=CC=CC=C(C)C=O)C)C	PAUIQDPAEDELMC-HEZGKBSMSA-N	3.05533277504309	1.611329521372488	0.0120160167273415	0.96	2.17449038684578	up	1913565.2812516387	7806254.991968825	5330753.019342549	2732891.4599538287	4226254.739499821	8847563.22896347	26434382.74579176	6260808.067604611	13563854.464896005	12140408.82620752
Com_912_neg	3,4-Dihydroxyphthalate	-	N	C8H6O6	198.016	197.009	1.46032	[M-H]-	5.611	-	3	C18	Benzenoids	苯类化合物	Benzene and substituted derivatives	苯及其取代衍生物	Benzoic acids and derivatives	苯甲酸及其衍生物	-	-	C03223	map01120;map01220;map00624	-	-	C1=CC(=C(C(=C1C(=O)O)C(=O)O)O)O	QXGJCWSBOZXWOV-UHFFFAOYSA-N	2.58588047508881	1.3706555922472388	0.0122514125533958	0.96	2.30904	up	1780322.354225877	349776.22088241775	807742.5433529831	736989.395557273	1014061.8069394529	1647805.4336097396	2622375.8576704646	3153020.4247456603	2315323.3161125993	2386390.070420704
Com_471_neg	Dehydroabietic acid	脱氢枞酸	N	C20H28O2	300.209	299.202	0.24488	[M-H]-	9.095	0.84	1	C18	Lipids and lipid-like molecules	脂质和类脂分子	Prenol lipids	异戊烯醇脂	Diterpenoids	二萜类	"1740-19-8"	HMDB0061925	C12078	-	LMPR0104050005	94391	[H][C@@]12CCC3=CC(=CC=C3[C@@]1(C)CCC[C@@]2(C)C(O)=O)C(C)C	NFWKVWVWBFBAOV-MISYRCLQSA-N	0.0792275455976538	-3.65785	0.0155651537769569	1	2.24589712861261	down	108422426.64784263	15179168.089065537	7571745.411768618	18564227.666548487	5243020.246991983	3433424.9498875537	2335193.0982442186	991693.4134569374	3041465.431786419	2476954.7140753823
Com_486_neg	Kaurenoic acid	贝壳杉烯酸	N	C20H30O2	302.225	301.217	0.49107	[M-H]-	9.835	0.87	1	C18	Lipids and lipid-like molecules	脂质和类脂分子	Prenol lipids	异戊烯醇脂	Diterpenoids	二萜类	"6730-83-2"	HMDB0302664	C11874	map01100;map00904;map01110	-	-	[H][C@@]12CC[C@@H]3C[C@]1(CC3=C)CC[C@]1([H])[C@@](C)(CCC[C@@]21C)C(O)=O	NIKHGUQULKYIGE-OTCXFQBHSA-N	0.0967080968488744	-3.37022	0.0176203228531394	1	2.18919839511012	down	135477705.02209058	22741165.01557527	10519708.832054999	23606082.7425484	7126511.554215441	3573218.8329449897	4423215.880142533	1351646.8225085083	4908475.773172972	5.03392e+06
Com_1595_neg	Mytilin A	-	N	C13H20N2O8	332.122	331.115	0.5768	[M-H]-	4.946	-	3	C18	Organic acids and derivatives	有机酸及其衍生物	Carboxylic acids and derivatives	羧酸及其衍生物	Amino acids, peptides, and analogues	氨基酸、肽和类似物	"73112-73-9"	HMDB0039002	-	-	-	-	COC1=C(CC(O)(CO)C\C1=N/C(CO)C(O)=O)NCC(O)=O	WXEQFJUHQIGKNG-OVCLIPMQSA-N	0.45172845261808	-1.14647	0.035139669118923	0.96	1.94886066820236	down	6200218.309652914	5221951.586727235	2298971.3943049274	7226500.731534203	4146587.3936063168	793614.0487610076	4010640.237315053	2273643.073565845	2126732.9870146574	2131147.076997432
Com_1123_neg	Chlorothalonil-4-hydroxy	4-羟基百菌清	N	C8HCl3N2O	245.915	244.908	0.8941	[M-H]-	6.208	0.53	2	C18	Benzenoids	苯类化合物	Benzene and substituted derivatives	苯及其取代衍生物	Benzonitriles	苯甲腈类	"28343-61-5"	-	-	-	-	34217	N#CC1=C(Cl)C(Cl)=C(O)C(C#N)=C1Cl	MDQKYGOECVSPIW-UHFFFAOYSA-N	0.455049065771186	-1.13591	0.0294818447417248	0.96	2.05739849520792	down	5729558.399577028	4547620.032019959	16059764.656400558	10487374.832024831	7742708.310297239	3204844.6106768046	4132562.046466065	4098416.1140971705	3140455.272162944	5703905.606903896
Com_1143_neg	Norepinephrine sulfate	-	N	C8H11NO6S	249.031	248.024	0.96965	[M-H]-	2.267	-	3	C18	Organic acids and derivatives	有机酸及其衍生物	Organic sulfuric acids and derivatives	有机硫酸及其衍生物	Arylsulfates	芳基硫酸盐	"77469-51-3"	HMDB0002062	-	-	-	123747	NC[C@H](O)C1=CC(O)=C(OS(O)(=O)=O)C=C1	CVJMZWLHUCMEKO-ZETCQYMHSA-N	0.465814811716001	-1.10217	0.00484760632576027	1	2.39427948598254	down	6132691.366769606	7032363.401357671	4254146.208731278	4776635.38874926	4498103.782495585	1834889.1914856585	2609629.2623379496	1661514.702643305	4218098.484160998	2110301.063419087
